# Supplementary material for: Locus of Adhesion and Autoaggregation (LAA), a pathogenicity island present in emerging Shiga Toxin–producing Escherichia coli strains
Source: Sci Rep. 2017 Aug 1;7:7011. doi: 10.1038/s41598-017-06999-y (PMC5539235; doi:10.1038/s41598-017-06999-y)
Supplement: Supplementary file 2 — Supplementary Table 2 [file 41598_2017_6999_MOESM2_ESM.xlsx]

## Sheet: Hoja1
Supplementary Table 2. Escherichia coli strains used in this study for the detection of hes and LAA modules
Strain	Serogroup/serotype	Origin	Diagnosis *	stx1	stx2	eae	hes	LAA I	LAA II	LAA III
STEC strains
E059-01	O8:H21	Human	BD	+	+	-	-	-	-	-
E060-01	O8:H21	Human	AD	+	+	-	-	-	-	-
E088-01	O8:H21	Human	BD	+	-	-	-	-	-	-
E265-03	O8:H21	Human	BD	+	-	-	-	-	-	-
A18	O22	Human	BD	+	+	-	+	+	+	+
A13	O91:H21	Human	BD	-	+	-	+	+	+	+
A21	O91:H21	Human	BD	-	+	-	+	+	+	+
E040-00	O113:H21	Human	BD	-	+	-	+	+	+	+
E042-00	O113:H21	Human	BD	-	+	-	+	+	+	+
E043-00	O113:H21	Human	BD	-	+	-	+	+	+	+
E044-00	O113:H21	Human	BD	-	+	-	+	+	+	+
E045-00	O113:H21	Human	BD	-	+	-	+	+	+	+
E46-00	O113:H21	Human	BD	-	+	-	+	+	+	+
IH21228B	O113:H21	Human	AD	-	+	-	+	+	+	+
IH39595/07C	O113:H21	Human	AD	-	+	-	-	-	+	+
IH9913/07A	O113:H21	Human	AD	-	+	-	+	+	+	+
A16	O113:H21	Human	BD	-	+	-	+	+	+	+
A11	O139:H21	Human	BD	-	+	-	-	-	-	-
B2P3 4	O174	Human	AD	+	+	-	-	-	-	-
26_1	O2	Cattle	NA	-	+	-	-	-	-	-
365_1	O7	Cattle	NA	-	+	-	+	+	+	+
116_1	O20:H19	Cattle	NA	+	+	-	+	+	+	-
348_3	O46	Cattle	NA	+	+	-	+	+	+	-
310_2	O76	Cattle	NA	+	+	-	-	-	-	-
211_1	O103:H42	Cattle	NA	+	+	-	+	+	+	-
VTO-173	O104:H7	Sheep	NA	+	-	-	-	-	-	-
VTO-183	O104:H7	Sheep	NA	+	-	-	-	-	-	-
VTO-16	O104:H7	Sheep	NA	+	-	-	-	-	-	-
VTO-392-145	O104:H7	Sheep	NA	+	-	-	-	-	-	-
B45	O104:H21	Cattle	AD	+	+	-	+	+	+	+
VTB-288	O104:H21	Cattle	NA	+	+	-	+	+	+	+
VTB-104/BC12-4A	O113:H21	Cattle	NA	-	+	-	+	+	+	+
VTB-117/BC13-6A	O113:H21	Cattle	NA	-	+	-	+	+	+	+
VTB-412/MF347i	O113:H21	Cattle	NA	-	+	-	+	+	+	+
J4	O113:H21	Cattle	NA	-	+	-	+	+	+	+
5_1	O113:H21	Cattle	NA	-	+	-	-	-	-	-
6_6	O130:H11	Cattle	NA	-	+	-	-	-	-	-
13_1	O130:H11	Cattle	NA	-	+	-	-	-	-	-
27_9	O136:H16	Cattle	NA	+	-	-	-	-	-	-
J7	O139	Cattle	NA	-	+	-	+	+	+	+
64_10	O139:H19	Cattle	NA	-	+	-	-	-	-	-
208_3	O139:H19	Cattle	NA	-	+	-	-	-	-	-
175_1	O156:H-	Cattle	NA	-	+	-	+	+	-	+
218_8	O163:H9	Cattle	NA	-	+	-	+	+	+	+
J5	O171:H2	Cattle	NA	-	+	-	+	+	+	+
115_4	O171:H2	Cattle	NA	-	+	-	+	+	+	+
58_3	O174:H21	Cattle	NA	-	+	-	+	+	+	+
72_1	O181:H49	Cattle	NA	+	+	-	+	+	+	-
E107-04	O157:H7	Human	AD	-	+	+	-	-	-	-
E111-03	O157:H7	Human	AD	-	+	+	-	-	-	-
E112-01	O157:H7	Human	AD	-	+	+	-	-	-	-
E113-01	O157:H7	Human	AD	-	+	+	-	-	-	-
E114-01	O157:H7	Human	AD	-	+	+	-	-	-	-
E115-01	O157:H7	Human	AD	-	+	+	-	-	-	-
E116-01	O157:H7	Human	AD	-	+	+	-	-	-	-
E117-01	O157:H7	Human	AD	-	+	+	-	-	-	-
E118-01	O157:H7	Human	AD	-	+	+	-	-	-	-
E120-05	O157:H7	Human	AD	-	+	+	-	-	-	-
E128-04	O157:H7	Human	AD	-	+	+	-	-	-	-
E158-04	O157:H7	Human	AD	-	+	+	-	-	-	-
E168-04	O157:H7	Human	AD	-	+	+	-	-	-	-
E211-03	O157:H7	Human	AD	-	+	+	-	-	-	-
E310-03	O157:H7	Human	AD	-	+	+	-	-	-	-
E62-05	O157:H7	Human	AD	-	+	+	-	-	-	-
E014-03	O157:H7	Human	BD	-	+	+	-	-	-	-
E016-03	O157:H7	Human	BD	-	+	+	-	-	-	-
E102-04	O157:H7	Human	BD	-	+	+	-	-	-	-
E104-05	O157:H7	Human	BD	-	+	+	-	-	-	-
E121-03	O157:H7	Human	BD	-	+	+	-	-	-	-
E123-01	O157:H7	Human	BD	-	+	+	-	-	-	-
E186-04	O157:H7	Human	BD	-	+	+	-	-	-	-
E205-03	O157:H7	Human	BD	-	+	+	-	-	-	-
E32-04	O157:H7	Human	BD	-	+	+	-	-	-	-
E99-04	O157:H7	Human	BD	-	+	+	-	-	-	-
E107-02	O157:H7	Human	BD	-	+	+	-	-	-	-
E111-02	O157:H7	Human	BD	-	+	+	-	-	-	-
E161-02	O157:H7	Human	BD	-	+	+	-	-	-	-
E42-02	O157:H7	Human	BD	-	+	+	-	-	-	-
E015-03	O157:H7	Human	HUS	-	+	+	-	-	-	-
E030-00	O157:H7	Human	HUS	-	+	+	-	-	-	-
E089-01	O157:H7	Human	HUS	-	+	+	-	-	-	-
E09-02	O157:H7	Human	HUS	-	+	+	-	-	-	-
E092-03	O157:H7	Human	HUS	-	+	+	-	-	-	-
E104-01	O157:H7	Human	HUS	-	+	+	-	-	-	-
E108-01	O157:H7	Human	HUS	-	+	+	-	-	-	-
E109-01	O157:H7	Human	HUS	-	+	+	-	-	-	-
E110-01	O157:H7	Human	HUS	-	+	+	-	-	-	-
E111-01	O157:H7	Human	HUS	-	+	+	-	-	-	-
E309-02	O157:H7	Human	HUS	-	+	+	-	-	-	-
E313-03	O157:H7	Human	HUS	-	+	+	-	-	-	-
E321-97	O157:H7	Human	HUS	-	+	+	-	-	-	-
E33-98	O157:H7	Human	HUS	-	+	+	-	-	-	-
E3-99	O157:H7	Human	HUS	-	+	+	-	-	-	-
E44-02	O157:H7	Human	HUS	-	+	+	-	-	-	-
E87-02	O157:H7	Human	HUS	-	+	+	-	-	-	-
E92-02	O157:H7	Human	HUS	-	+	+	-	-	-	-
IH28275/06A	O5:HNM	Human	AD	+	-	+	-	-	-	-
IH391114/07F	O5:HNM	Human	AD	+	+	+	-	-	-	-
E017-03	O26:H-	Human	BD	+	-	+	-	-	-	-
E308-02	O26:H-	Human	AD	+	-	+	-	-	-	-
3 O26/175	O26:H11	Human	AD	+	-	+	-	-	-	-
6 O26/159	O26:H11	Human	AD	+	-	+	-	-	-	-
E020-03	O26:H11	Human	AD	+	-	+	-	-	-	-
E024-03	O26:H11	Human	AD	+	-	+	-	-	-	-
E037-03	O26:H11	Human	AD	+	-	+	-	-	-	-
E1-04	O26:H11	Human	AD	-	+	+	-	-	-	-
E112-03	O26:H11	Human	AD	+	-	+	-	-	-	-
E124-04	O26:H11	Human	AD	+	-	+	-	-	-	-
E178-04	O26:H11	Human	AD	+	-	+	-	-	-	-
E180-02	O26:H11	Human	AD	+	-	+	-	-	-	-
E196-02	O26:H11	Human	AD	+	-	+	-	-	-	-
E199-02	O26:H11	Human	AD	+	-	+	-	-	-	-
E200-02	O26:H11	Human	AD	+	-	+	-	-	-	-
E298-03	O26:H11	Human	AD	+	-	+	-	-	-	-
E312-03	O26:H11	Human	AD	+	-	+	-	-	-	-
E59-05	O26:H11	Human	AD	+	-	+	-	-	-	-
E92-04	O26:H11	Human	AD	+	-	+	-	-	-	-
E238	O26:H11	Human	BD	+	-	+	-	-	-	-
E116-02	O26:H11	Human	BD	+	-	+	-	-	-	-
E186-02	O26:H11	Human	BD	-	+	+	-	-	-	-
E187-02	O26:H11	Human	BD	-	+	+	-	-	-	-
E188-02	O26:H11	Human	BD	+	-	+	-	-	-	-
E266-03	O26:H11	Human	BD	+	-	+	-	-	-	-
E34-02	O26:H11	Human	BD	+	-	+	-	-	-	-
E43-02	O26:H11	Human	BD	+	-	+	-	-	-	-
E45-02	O26:H11	Human	BD	+	-	+	-	-	-	-
E46-02	O26:H11	Human	BD	+	-	+	-	-	-	-
E88-02	O26:H11	Human	BD	+	-	+	-	-	-	-
IH10496/04A	O103:H2	Human	AD	+	-	+	-	-	-	-
IH49694/05A	O103:H2	Human	AD	+	-	+	-	-	-	-
VTH-74/IH2526A	O103:H2	Human	AD	+	-	+	-	-	-	-
IH31696B	O111:[H8]	Human	AD	+	+	+	-	-	-	-
IH24497/06A	O111:[H8]	Human	AD	+	+	+	-	-	-	-
IH4215/07A	O111:[H8]	Human	AD	+	-	+	-	-	-	-
IH39241/07A	O111:[H8]	Human	AD	+	+	+	-	-	-	-
IH31928/04A	O118:H16	Human	AD	+	-	+	-	-	-	-
VTH-28/IH781-1	O118:H16	Human	AD	+	-	+	-	-	-	-
IH2536/07A	O118:H16	Human	AD	+	-	+	-	-	-	-
IH56637/04a	O121:H19	Human	AD	-	+	+	-	-	-	-
IH40478C	O145:[H28]	Human	AD	-	+	+	-	-	-	-
IH36956/05A	O145:[H28]	Human	AD	+	-	+	-	-	-	-
VTH-106/IH3538A	O145:[H28]	Human	AD	+	-	+	-	-	-	-
IH38354/05A	O145:[H28]	Human	AD	+	-	+	-	-	-	-
IH37847/06A	O145:[H28]	Human	AD	-	+	+	-	-	-	-
VTH-105A/IH3536A	O145:[H28]	Human	AD	-	+	+	-	-	-	-
IH32862A	O156:H25	Human	AD	+	-	+	-	-	-	-
IH38296A	O156:H25	Human	AD	+	-	+	-	-	-	-
VTH-56A2/IH2044B	O156:[H25]	Human	AD	+	-	+	-	-	-	-
026/16	O26:H11	Cattle	NA	+	-	+	-	-	-	-
026/86	O26:H11	Sheep	NA	+	+	+	-	-	-	-
VTB-376/MF268A	O103:[H2]	Cattle	NA	+	-	+	-	-	-	-
B40/BD199B	O103:H2	Cattle	AD	+	-	+	-	-	-	-
VTB-103/BC12-3D	O103:H2	Cattle	NA	+	-	+	-	-	-	-
VTB-247/BC53-3Ta	O118:HNM	Cattle	NA	+	-	+	-	-	-	-
VTB-248/BC53ATa	O118:HNM	Cattle	NA	+	-	+	-	-	-	-
VTB-113/BC12-9Ta	O118:H16	Cattle	NA	+	-	+	-	-	-	-
Human fecal commensal isolates
C1	-	Human	-	-	-	-	-	-	-	-
C2	-	Human	-	-	-	-	-	-	-	-
C3	-	Human	-	-	-	-	-	-	-	-
C4	-	Human	-	-	-	-	-	-	-	-
C5	-	Human	-	-	-	-	-	-	-	-
C6	-	Human	-	-	-	-	-	-	-	-
C7	-	Human	-	-	-	-	-	-	-	-
C8	-	Human	-	-	-	-	-	-	-	-
C9	-	Human	-	-	-	-	-	-	-	-
C10	-	Human	-	-	-	-	-	-	-	-
DM	-	Human	-	-	-	-	-	-	-	-
HS	-	Human	-	-	-	-	-	-	-	-
* NA, Not available; AD, Acute diarrhea; BD, Bloody diarrhea; HUS, Hemolytic Uremic Syndrome
