# Supplementary material for: Locus of Adhesion and Autoaggregation (LAA), a pathogenicity island present in emerging Shiga Toxin–producing Escherichia coli strains
Source: Sci Rep. 2017 Aug 1;7:7011. doi: 10.1038/s41598-017-06999-y (PMC5539235; doi:10.1038/s41598-017-06999-y)
Supplement: Supplementary file 3 — Supplementary Table 5 [file 41598_2017_6999_MOESM3_ESM.xlsx]

## Sheet: Hoja1
Supplementary Table 5. Complete and draf genome sequences of E. coli strains that were used in this study
Strain ID	Bacteria / Serotype	Pathotype	Phylogroup	Origin	Diagnosis a	Size (bp)	No. of contigs	Accesion number	stx1	stx2	eae	Module I	Module II	Module III	Module IV
ICC168	C. rodentium	-	-	Laboratory mouse	Murine colonic hyperplasia	5,346,659	1	FN543502.1	-	-	-	-	-	+	-
CFSAN004178	O36:H14	STEC	-	Alfalfa sprouts	NA	5,498,453	1	CP015229	-	stx2g	-	-	-	-	-
CFSAN0044179	O136:H16	STEC	A	Bagged lettuce	NA	5,213,998	1	CP013662	stx1a	-	-	-	-	-	-
CFSAN004180	O168:H8*	STEC	B1	Lettuce	NA	5,286,558	1	CP015228	-	stx2a	-	-	-	-	-
CFSAN004181	O168:H8	STEC	B1	Ground beef	NA	5,233,459	1	CP013663	-	stx2a	-	-	-	-	-
FHI22	O128ab:H2 *	STEC	B1	Human	Asymptomatic	5,560,286	192	GCA_000752755.1	stx1c	stx2b	-	-	-	-	-
FHI49	O146:H21 *	STEC	B1	Human	Asymptomatic	5,480,674	140	GCA_000752935.1	stx1c	stx2b	-	-	-	-	+
02-04446	O174:H2	STEC	B1	Human	Asymptomatic	5,084,185	235	AQGP01000000	stx1a	stx2c	-	+	+	+	+
02-07607	O174:H8	STEC	B1	Human	Asymptomatic	5,264,387	316	AQGN01000000	stx1c	stx2b	-	-	-	-	-
031.	O174:H21	STEC	B1	Human	Bowel contents of baby with SIDS	5,203,079	46	AFEX01000000	-	stx2b, stx2c	-	+	+	+	+
FHI89	-:H11*	STEC	B1	Human	Gastroenteritis / diarrhea	4,880,447	23	GCA_000940035.1	-	stx2a	-	-	-	-	-
FHI52	O104:H7 *	STEC	B1	Human	Gastroenteritis / diarrhea	5,104,012	196	GCA_000752155.1	stx1c	-	-	-	-	-	-
FHI76	O117:H7 *	STEC	B2	Human	Gastroenteritis / diarrhea	5,035,431	222	GCA_000752555.1	stx1a	-	-	-	-	-	-
FHI93	O117:H7 *	STEC	B2	Human	Gastroenteritis / diarrhea	5,141,828	334	GCA_000753415.1	stx1a	-	-	-	-	-	-
FHI68	O117:H7 *	STEC	B2	Human	Gastroenteritis / diarrhea	5,204,769	212	GCA_000752415.1	stx1a	-	-	-	-	-	-
EH250	O118:H12	STEC	A	Human	Gastroenteritis / diarrhea	5,211,768	41	AFDW00000000	-	stx2b	-	-	-	-	-
FHI29	O118:H12	STEC	A	Human	Gastroenteritis / diarrhea	5,264,101	32	GCA_000942915.1	stx1a	-	-	-	-	-	-
FHI40	O154:H31 *	STEC	E	Human	Gastroenteritis / diarrhea	5,322,847	226	GCA_000941835.1	stx1d	-	-	-	-	-	+
FHI54	O166:H28 *	STEC	E	Human	Gastroenteritis / diarrhea	5,527,710	93	GCA_000753535.1	stx1c	-	-	+	+	-	+
FHI45	O168:H8 *	STEC	B1	Human	Gastroenteritis / diarrhea	5,163,809	111	GCA_000753115.1	stx1a	-	-	+	+	+	+
I-151	O174:H46	STEC	E	Human	Gastroenteritis / diarrhea	5,138,655	187	AQGO01000000	-	stx2c	-	-	-	-	+
FHI98	O2:H29 *	STEC	-	Human	Gastroenteritis / diarrhea	4,973,820	37	GCA_000937415.1	-	stx2b	-	+	-	+	+
FHI99	O50/O2:H48 *	STEC	A	Human	Gastroenteritis / diarrhea	5,368,397	42	GCA_000951935.1	-	stx2a	-	-	-	-	-
FHI23	O76:H1 *	STEC	B2	Human	Gastroenteritis / diarrhea	5,660,065	46	GCA_000937855.1	stx1c	-	-	-	-	-	-
FHI28	O8:H19 *	STEC	B1	Human	Gastroenteritis / diarrhea	4,937,811	25	GCA_000945615.1	-	stx2c	-	-	-	+	+
FHI86	O8:H9 *	STEC	B1	Human	Gastroenteritis / diarrhea	4,960,028	132	GCA_000753255.1	-	stx2d	-	-	-	-	-
FHI81	O91:H14 *	STEC	B1	Human	Gastroenteritis / diarrhea	5,363,751	227	GCA_000752575.1	stx1a	stx2b	-	-	-	-	-
FHI96	O91:H14 *	STEC	B1	Human	Gastroenteritis / diarrhea	5,328,929	161	GCA_000752695.1	stx1a	-	-	+	-	-	-
FHI91	O92:H10 *	STEC	A	Human	Gastroenteritis / diarrhea	4,757,741	129	GCA_000752955.1	stx1	-	-	-	-	-	-
94-3025	O104:H21	STEC	B1	ND	NA	4,802,443	43	JHJZ00000000		stx2a, stx2d	-	+	+	+	+
94-3024	O104:H21	STEC	B1	Human	Hemorrhagic colitis	4,884,464	1	CP009106.2	-	stx2a, stx2d	-	+	+	+	+
FHI34	O104:H7 *	STEC	B1	Human	Hemorrhagic colitis	5,228,114	35	GCA_000946475.1	stx1c	-	-	-	-	-	-
FHI72	O117:H7 *	STEC	B2	Human	Hemorrhagic colitis	5,297,124	42	GCA_000939255.1	stx1a	-	-	-	-	-	-
FHI65	O146:H21*	STEC	B1	Human	Hemorrhagic colitis	5,504,929	41	GCA_000937715.1	stx1a	stx2b	-	-	-	-	+
FHI92	O166:H28 *	STEC	E	Human	Hemorrhagic colitis	5,740,513	27	GCA_000941575.1	stx1c	stx2b	-	+	+	+	+
C165-02	O73:H18	STEC	D	Human	Hemorrhagic colitis	5,009,267	30	AFDR00000000	-	stx2d	-	-	-	-	-
BAA-182	O104:H21	STEC	B1	Human	Hemorrhagic Colitis Outbreak, Montana, USA. 1994	4,929,288	198	AUQB01000000	-	stx2a, stx2d	-	+	+	+	+
BAA-178	O104:H21	STEC	B1	Human	Hemorrhagic Colitis Outbreak, Montana, USA. 1994	4,940,080	175	AUQC01000000	-	stx2a, stx2d	-	+	+	+	+
CL-3	O113:H21	STEC	B1	Human	HUS	5,048,206	258	AGTH01000000	-	stx2c	-	+	+	+	+
220/00	O174:H21	STEC	B1	Human	HUS	4,980,327	288	APWX01000000	-	stx2c	-	+	+	+	+
94C	O48:H21	STEC	B1	Human	HUS	5,029,131	37	AFDU00000000	stx1a	stx2a	-	+	+	+	+
B2F1	O91:H21	STEC	B1	Human	HUS	4,989,407	37	AFDQ00000000	-	stx2d	-	+	+	+	+
H1.94	O91:H21	STEC	B1	Human	HUS	5,097,562	292	JNNI00000000	stx1a	stx2d	-	+	+	+	+
H2.185	O91:H21	STEC	B1	Human	HUS	5,043,320	133	JNNJ00000000	-	stx2d	-	+	+	+	+
9916-1	-:H25	STEC	B1	Bovine	NA	5,055,615	128	LHCR00000000	stx1a	-	-	+	+	+	+
1932	-:H25	STEC	B1	Raccoon	NA	5,220,916	126	LHCS00000000	-	stx2a	-	+	+	+	+
2013-6-148B	O104:H7	STEC	B1	Bovine	NA	5,244,374	206	LDDA00000000	stx1c	-	-	-	-	-	-
2011-5-383-1	O104:H7	STEC	B1	Bovine	NA	5,074,738	185	LHAA00000000	stx1c	-	-	-	-	-	-
12662-2	O109	STEC	A	Bovine	NA	5,336,810	169	LDCZ00000000	stx1a	-	-	-	-	-	-
15166-1	O109	STEC	A	water-pond	NA	5,344,288	174	LDCY00000000	stx1a	-	-	-	-	-	-
1598-2	O113:H21	STEC	B1	Bovine	NA	5,026,275	117	LGZF00000000	-	stx2	-	+	+	+	+
3517	O113:H21	STEC	B1	Bovine	NA	5,014,227	105	LGZH00000000	-	stx2d	-	+	+	+	+
1238-1	O116:H21	STEC	B1	Bovine	NA	5,098,019	135	LGZX00000000	stx1a	stx2a	-	+	+	+	+
7712-3	O116:H49	STEC	B1	Bovine	NA	4,869,898	108	LHCM00000000	-	stx2a	-	-	-	-	-
3536-3	O117:H4	STEC	A	Bovine	NA	5,064,998	147	LDDL00000000	stx1a	stx2d, stx2c	-	-	-	+	-
1553-1	O121:H7	STEC	B1	Bovine	NA	5,210,848	130	LDCX00000000	stx1d	-	-	-	-	-	-
492-1	O130:H38	STEC	B1	Bovine	NA	5,136,619	127	LDDI00000000	stx1a	stx2a	-	+	+	+	+
1223-4	O134:H38	STEC	B1	Bovine	NA	5,048,885	104	LHCT00000000	stx1a	stx2a	-	+	+	+	+
4709-1	O136:H16	STEC	A	Deer	NA	5,417,462	157	LGZN00000000	stx1a	-	-	-	-	-	-
103114-1	O136:H16	STEC	A	Bovine	NA	5,414,725	138	LDCW00000000	stx1a	-	-	-	-	-	-
S1191	O139:H1	STEC	A	Pig	NA	5,145,311	39	AFEA00000000	-	stx2e	-	-	-	-	-
11182-2	O142:H38	STEC	B1	Bovine	NA	5,088,969	95	LDCV00000000	stx1a, stx1d	-	-	-	-	-	-
16118-2	O142:H38	STEC	B1	Bovine	NA	5,088,975	102	LHCW00000000	stx1d	-	-	-	-	-	-
2794-3	O15:H27	STEC	B1	Bovine	NA	5,320,825	197	LGZO00000000	stx1c	stx2c	-	-	-	-	+
9388-1	O163:H19	STEC	B1	Bovine	NA	5,052,395	97	LDDH00000000	stx1a	stx2a	-	+	+	+	+
18917-1	O163:H19	STEC	B1	water-pond	NA	4,980,535	127	LDDG00000000	-	stx2	-	+	+	+	+
1044-1	O171:H2	STEC	B1	Bovine	NA	5,093,106	128	LDDF00000000	-	stx2c	-	+	+	+	+
DG131	O174:H8	STEC	B1	Sheep	NA	5,298,033	66	AFDV00000000	stx1c	stx2b	-	-	-	-	-
5710-2	O183:H18	STEC	B2	Bovine	NA	5,160,099	109	LHCQ00000000	stx1a	stx2a	-	-	-	-	-
6842-1	O185:H7	STEC	B1	Bovine	NA	4,926,363	52	LHCO00000000	-	stx2c	-	+	+	+	+
7V	O2:H25	STEC	-	Bovine	NA	5,195,834	29	AEXD00000000	-	stx2g	-	-	-	-	-
1245	O22:H8	STEC	B1	Bovine	NA	5,099,433	154	LGZZ00000000	stx1a	stx2a	-	+	+	+	+
1027-4	O22:H8	STEC	B1	Bovine	NA	5,234,061	137	LHCZ00000000	stx1a	stx2a	-	+	+	+	+
748-1	O38:H21	STEC	B1	Bovine	NA	5,096,868	181	LDDV00000000	stx1a	stx2a	-	+	+	+	+
13950-1	O38:H22	STEC	B1	water-pond	NA	5,045,700	231	LDDU00000000	-	stx2	-	-	-	-	-
12622	O45:H12	STEC	B1	Bovine	NA	5,421,895	155	LGZP00000000	stx1a	-	-	-	-	-	+
4558-1	O74:H42	STEC	B1	Bovine	NA	5,056,723	131	LGZW00000000	stx1a	stx2c	-	+	+	+	+
15484-1	O8:H19	STEC	B1	pond water	NA	4,930,146	114	LHCN00000000	stx1a	stx2a, stx2d	-	-	-	-	+
2089-2	O8:H19	STEC	B1	Bovine	NA	4,912,224	178	LHCX00000000	stx1a	stx2c, stx2d	-	+	+	+	+
MHI813	O8:H19	STEC	E	Bovine	NA	5,233,365	30	AFDZ00000000	stx1d	-	-	-	-	-	+
5344-1	O8:H49	STEC	B1	Bovine	NA	5,128,401	138	LHCP00000000	stx1a	-	-	+	-	+	+
1235-1	O88:H25	STEC	B1	Bovine	NA	4,874,609	174	LGZC00000000	stx1a	stx2a	-	+	+	+	+
4162	O91:H21	STEC	B1	Bovine	NA	5,025,654	123	LDDT00000000	-	stx2a	-	+	+	+	+
3712-2	O96:H19	STEC	B1	Bovine	NA	5,013,956	108	LGZJ00000000	stx1a	-	-	+	+	+	+
497	O96:H19	STEC	B1	Bovine	NA	5,025,936	103	LDDS00000000	-	stx2	-	+	+	+	+
2011EL-1675A	O104:H4	STEC	B1	ND	NA	5,296,317	186	JHLJ00000000	-	stx2a	-	-	-	-	-
07-4224.	O113:H21	STEC	B1	ND	NA	5,075,262	73	JHOB00000000	-	stx2	-	+	+	+	+
FHI35	O113:H21 *	STEC	B1	Minced meat	NA	5,044,340	97	GCA_000753315.1	-	stx2c	-	+	+	+	+
03-3458.	O119:H4	STEC	B2	ND	NA	5,279,646	83	JHNV01000000	stx1a	stx2a	-	-	-	-	-
2009C-3299	O121:H7	STEC	B1	ND	NA	5,083,292	31	JHHC00000000	stx1d	-	-	-	-	-	-
03-3269.	O174:H21	STEC	B1	ND.	NA	5,026,616	61	JHNW01000000	-	stx2d	-	-	+	-	-
04-3038.	O174:H8	STEC	B1	ND	NA	5,632,708	107	JHOC00000000	stx1c	stx2b	-	-	-	-	-
FHI37	O174:H8 *	STEC	B1	sheep	NA	5,543,738	141	GCA_000752815.1	stx1c	stx2b	-	-	-	-	-
FHI38	O75:H7 *	STEC	B2	sheep	NA	5,070,425	61	CCPW00000000	stx1c	-	-	-	-	-	-
06-3501.	O79:H7	STEC	B1	ND	NA	5,095,219	107	JHNM00000000	-	stx2a	-	+	+	+	+
06-3691.	O91:H14	STEC	B1	ND	NA	4,876,419	108	JHNJ01000000	stx1a	-	-	+	-	+	+
2009C-3227	O91:H14	STEC	B1	ND	NA	5,315,153	113	JHHF00000000	stx1a	-	-	+	-	+	+
2009C-3745	O91:H14 *	STEC	B1	ND	NA	5,330,425	125	JHGW00000000	stx1a	stx2b	-	-	-	-	-
P.231	O91:H21	STEC	B1	Pig	NA	4,993,593	99	JNNL01000000	-	stx2d	-	+	+	+	+
2009C-4646	O91:H21	STEC	B1	ND	NA	5,033,153	157	JHGO00000000	-	stx2d	-	+	+	+	+
37	O130:H11	STEC	B1	Human	NA	5,083,402	129	LDDJ00000000	-	stx2a	-	-	-	-	-
FHI100	-:H8 *	STEC	B1	Human	NA	5,553,375	37	GCA_000951955.1	-	stx2b	-	-	-	-	+
FHI31	-:H8*	STEC	B1	Human	NA	5,365,092	121	CCVO00000000	-	stx2b	-	-	-	-	+
FHI41	O113:H4 *	STEC	A	Human	NA	4,934,451	132	GCA_000752175.1	-	stx2d, stx2c	-	-	-	+	-
FHI30	O113:H4 *	STEC	A	Human	NA	5,336,711	36	GCA_000951895.1	stx1a, stx1c	stx2b	-	-	-	+	-
2011C-3317	O128:H2	STEC	B1	Human	NA	5,597,432	16	JASU00000000	stx1c	stx2b	-	-	-	-	-
FHI71	O128ac:H2 *	STEC	B1	Human	NA	5,511,800	38	GCA_000944015.1	-	stx2b	-	-	-	-	-
2010C-3325	O146:H21	STEC	B1	Human	NA	5,541,583	10	JASR01000000	st1c	stx2b	-	-	-	-	+
FHI73	O17/O77:H18 *	STEC	D	Human	NA	5,075,622	89	GCA_000753075.1	stx1	-	-	-	-	-	-
FHI53	O171:H25*	STEC	B1	Human	NA	4,978,575	66	CCRA00000000.1	-	stx2a	-	-	-	-	-
FHI32	O71:H12 *	STEC	A	Human	NA	5,154,478	99	GCA_000752315.1	stx1a	stx2b	-	-	-	+	-
FHI69	O76:H19 *	STEC	B1	Human	NA	5,273,422	111	GCA_000752235.1	stx1c	-	-	-	-	-	-
FHI42	O84:H8 *	STEC	B1	Human	NA	5,593,905	39	GCA_000943355.1	-	stx2b	-	-	-	-	+
2009C-3740	O91:H21	STEC	B1	Human	NA	5,028,239	3	JASQ01000000	-	stx2d	-	+	+	+	+
960497	O91:H21	STEC	B1	Human	NA	5,014,260	13	AEZQ02000000	-	stx2d	-	+	+	+	+
FHI59	O91:H21 *	STEC	B1	Human	NA	5,003,084	25	GCA_000941995.1	-	stx2b, stx2d	-	+	+	+	+
.042	O44:H18	EAEC	D	Human	Diarrhea. Lima, Perú. 1983	5,241,977	1	FN554766	-	-	-	-	-	-	-
E2348/69	O127:H6	EPEC	B2	Human	Diarrhea Outbreak, Taunton, UK. 1969	4,965,553	1	FM180568	-	-	+	-	-	-	-
11368	O26:H11	STEC	B1	Human	Gastroenteritis / diarrhea	5,855,531	1	AP010953	stx1	-	+	-	-	-	-
EDL933	O157:H7	STEC	E	ground beef	Hamburger outbreak, Michigan, USA. 1982	5,547,323	1	CP008957	stx1a	stx2a	+	-	-	-	-
12009	O103:H2	STEC	B1	Human	Hemorrhagic colitis	5,524,860	1	AP010958	stx1a	stx2a	+	-	-	-	-
FHI6	O111:H8*	STEC	B1	Human	HUS	5,242,930	45	ERS480138	stx1a	stx2a	+	-	-	-	-
FHI48	O121:H19	STEC	B1	Human	HUS	5,428,017	50	ERS480175	-	stx2a	+	-	-	-	-
FHI58	O145:H25*	STEC	B1	Human	HUS	5,368,059	47	ERS480183	-	stx2a	+	-	-	-	-
ED430	O45:H2	STEC	B1	Pigeon	NA	5,373,713	155	FBUU00000000	-	stx2f	+	-	-	-	-
K-12 substr. MG1655	E. coli	Laboratory strain	A	Human	NA	4,639,675	1	NC_000913.2	-	-	-	-	-	-	-
HS	E. coli	Commensal strain	A	Human	Healtly	4,643,538	1	CP000802.1	-	-	-	-	-	-	-
SE15	E. coli	Commensal strain	B2	Human	Healtly	4,717,338	1	AP009378.1	-	-	-	-	-	-	-
SE11	E. coli	Commensal strain	B1	Human	Healtly	4,887,515	1	AP009240.1	-	-	-	-	-	-	-
* predicted by SerotypeFinder-1.1 Server. Available in: www.cge.cbs.dtu.dk/services/SerotypeFinder/
a NA, Not available; HUS, Hemolytic Uremic Syndrome
